# Supplementary material for: miREC: a database of miRNAs involved in the development of endometrial cancer
Source: BMC Res Notes. 2015 Mar 28;8:104. doi: 10.1186/s13104-015-1052-9 (PMC4383082; doi:10.1186/s13104-015-1052-9)
Supplement: Additional file 1: Table S1. — Curated Studies: Table containing published studies in the literature from which data in the miREC database have been curated. [file 13104_2015_1052_MOESM1_ESM.xlsx]

## Sheet: Blad1
Article	Method	Criteria
Boren et al. (2008) MicroRNAs and their target messenger RNAs associated with endometrial carcinogenesis. Gynecologic Oncology, 110,206–215.	Mann-Whitney U test	p < 0.02
Chung et al. (2009) Dysregulated microRNAs and their predicted targets associated with endometrioid endometrial adenocarcinoma in Hong Kong women. International Journal of Cancer, 124,1358–1365.	t-test	p < 0.05
Cohn et al. (2010) Comprehensive miRNA profiling of surgically staged endometrial cancer. American Journal of Obstetrics and Gynecology, 202,656.	Comparative Ct method	p < 0.001
Lee et al. (2011) The expression of the miRNA-200 family in endometrial endometrioid carcinoma. Gynecological Oncology, 120,56-62.	Mann-Whitney U test	p < 0.05
Liu et al. (2009) [Expression of microRNAs in endometrioid adenocarcinoma]. Chinese Journal of Medical Genetics, 89,1365-1367.	t-test	10 most upregulated and 10 most downregulated, all having p < 0.01
Myatt et al. (2010) Definition of microRNAs that repress expression of the tumor suppressor gene FOXO1 in endometrial cancer. Cancer Research, 70,367.	SEM	p < 0.05
Ratner et al. (2010) MicroRNA signatures differentiate uterine cancer tumor subtypes. Gynecol Oncol, 118,251-257.	FDR-adjusted t-test	FDR < 0.03
Wu et al. (2009) Expression profile of mammalian microRNAs in endometrioid adenocarcinoma. Eur J Cancer Prev, 18,50-55.	SAM	FDR < 0.05 and FC 3.0
Choi et al. (2012) Angiotensin II type I receptor and miR-155 in endometrial cancers: synergistic antiproliferative effects of anti-miR-155 and losartan on endometrial cancer cells. Gynecol Oncol,126(1):124-31.	Mann-Whitney U test	p < 0.05
Chung et al. (2012) Dysregulation of microRNA-204 mediates migration and invasion of endometrial cancer by regulating FOXC1. Int J Cancer,130(5):1036-45.	t-test and Mann-Whitney U test	p < 0.05
Karaayvaz et al. (2012) Prognostic significance of miR-205 in endometrial cancer. PLoS One, 7(4):e35158.	t-test	p < 0.05
Lee et al. (2012) Expression of miRNAs and PTEN in endometrial specimens ranging from histologically normal to hyperplasia and endometrial adenocarcinoma. Mod Pathol., 25(11):1508-15.	Mann-Whitney U test	p < 0.05
Panda et al. (2012) Endometrial miR-200c is altered during transformation into cancerous states and targets the expression of ZEBs, VEGFA, FLT1, IKKβ, KLF9, and FBLN5. Reprod Sci, 19(8):786-96.	t-test and analysis of variance	p < 0.05
Park (2012) The interactions between MicroRNA-200c and BRD7 in endometrial carcinoma. Gynecol Oncol,124(1):125-33.	Mann-Whitney U test	p < 0.05
Ramon et al. (2012) microRNAs related to angiogenesis are dysregulated in endometrioid endometrial cancer. Hum Reprod, 27(10):3036-45.	t-test	p < 0.05 after Bonferroni correction
Shang et al. (2012) MicroRNA-125b down-regulation mediates endometrial cancer invasion by targeting ERBB2. Med Sci Monit, 18(4):BR149-55.	t-test and analysis of variance	p < 0.05
Snowdon et al. (2011) The microRNA-200 family is upregulated in endometrial carcinoma. PLoS One,6(8):e22828.	Kruskall-Wallis	p < 0.05
Wu et al. (2011) Up-regulation of microRNA-145 promotes differentiation by repressing OCT4 in human endometrial adenocarcinoma cells. Cancer, 117(17):3989-98.	t-test	p < 0.05
Torres et al. (2011) Major regulators of microRNAs biogenesis Dicer and Drosha are down-regulated in endometrial cancer. Tumour Biol, 32(4):769-76.	t-test, analysis of variance and Mann-Whitney U test	p < 0.05
Torres et al. (2012)Deregulation of miR-100, miR-99a and miR-199b in tissues and plasma coexists with increased expression of mTOR kinase in endometrioid endometrial carcinoma. BMC Cancer	t-test, Mann-Whitney,Kruskall-Wallis	p ≤ 0.05
Ramón et al.(2012)microRNAs related to angiogenesis are dysregulated in endometrioid endometrial cancer. Hum Reprod, 27(10):3036-45.	SEM, t-test	p < 0.05
Panda et al. (2012)Endometrial miR-181a and miR-98 expression is altered during transition from normal into cancerous state and target PGR, PGRMC1, CYP19A1, DDX3X, and TIMP3. Reprod Sci, 19(8):786-96.	t-test, ANOVA	p < 0.05
Zhou et al. (2012)microRNA-30c negatively regulates endometrial cancer cells by targeting metastasis-associated gene-1. Oncol Rep, 27(3):807-12.	SEM	p < 0.05
Zhang et al. (2012)Estrogen receptor-regulated microRNAs contribute to the BCL2/BAX imbalance in endometrial adenocarcinoma and precancerous lesions. Cancer Lett, 314(2):155-65.	T- test, ANOVA	p < 0.05
Cheng et al. (2012)Expression of the tumor suppressor miR-206 is associated with cellular proliferative inhibition and impairs invasion in ERα-positive endometrioid adenocarcinoma. Cancer Lett, 314(1):41-53.	t-test and ANOVA	p < 0.05
Tsuruta et al. (2011)miR-152 is a tumor suppressor microRNA that is silenced by DNA hypermethylation in endometrial cancer. Cancer Res ,71(20):6450-62.	Mann-Whitney U test
Dong et al. (2011)MicroRNA-194 inhibits epithelial to mesenchymal transition of endometrial cancer cells by targeting oncogene BMI-1.Mol Cancer	t-test	p < 0.05
Devor et al. (2011) microRNA expression profiling of endometrial endometrioid adenocarcinomas and serous adenocarcinomas reveals profiles containing shared, unique and differentiating groups of microRNAs. Oncol Rep, 26(4):995-1002.	t-test	p < 0.05
Zhou et al. (2010) microRNA regulation of the expression of the estrogen receptor in endometrial cancer. Mol Med Rep, 3(3):387-92.	t-test	p < 0.05
Torres et al. (2011) Highly increased maspin expression corresponds with up-regulation of miR-21 in endometrial cancer: a preliminary report. Tumour Biol, 32(4):769-76.
Huang et al. (2009) Epigenetic repression of microRNA-129-2 leads to overexpression of SOX4 oncogene in endometrial cancer. Cancer Res, 69(23):9038-46.	t-test and Wilcox test	p < 0.05
Lee et al. (2013) Aberrant microRNA expression in endometrial carcinoma using formalin-fixed paraffin-embedded (FFPE) tissues. Med Oncol ,30(1):484.	Mann-Whitney U test	p < 0.05
Bao et al. (2013) A TrkB-STAT3-miR-204-5p regulatory circuitry controls proliferation and invasion of endometrial carcinoma cells. Mol Cancer,12:155	t-test and ANOVA	p < 0.05
Zhang et al.(2013) Down-regulation of miR-145 and miR-143 might be associated with DNA methyltransferase 3B overexpression and worse prognosis in endometrioid carcinomas. Hum Pathol, 44(11):2571-80.	t-test and χ2 test	p < 0.05
Guo et al. (2013) MicroRNA-182 promotes tumor cell growth by targeting transcription elongation factor A-like 7 in endometrial carcinoma. Cell Physiol Biochem, 32(3):581-90.	t-test	p < 0.05 or p < 0.01
Jia et al. (2013) Identification of four serum microRNAs from a genome-wide serum microRNA expression profile as potential non-invasive biomarkers for endometrioid endometrial cancer. Oncol Lett, 6(1):261-267.	t-test	p < 0.05
Wu et al.(2013) MicroRNA-199a-3p regulates endometrial cancer cell proliferation by targeting mammalian target of rapamycin (mTOR). Int J Gynecol Cancer, 23(7):1191-7.
Liu et al. (2013) Let7a inhibits the growth of endometrial carcinoma cells by targeting Aurora-B. FEBS Lett, 587(16):2523-9.	t-test	p < 0.05
Xu et al. (2013) MicroRNA-503 suppresses proliferation and cell-cycle progression of endometrioid endometrial cancer by negatively regulating cyclin D1. FEBS J, 280(16):3768-79.	t-test and ANOVA	p ≤ 0.05
Su et al. (2013) miR-205 promotes tumor proliferation and invasion through targeting ESRRG in endometrial carcinoma. Oncol Rep, 29(6):2297-302.	t-test, χ2 test and ANOVA	p ≤ 0.05
Li et al. (2013) miR-130b is an EMT-related microRNA that targets DICER1 for aggression in endometrial cancer. Med Oncol, 30(1):484.	t-test and ANOVA	p ≤ 0.05
Dai et al. (2013) MicroRNA-200b is overexpressed in endometrial adenocarcinomas and enhances MMP2 activity by downregulating TIMP2 in human endometrial cancer cell line HEC-1A cells. Nucleic Acid Ther, 23(1):29-34.
Torres et al. (2013) Diagnostic and prognostic significance of miRNA signatures in tissues and plasma of endometrioid endometrial carcinoma patients. Int J Cancer, 132(7):1633-45.	Kruskall-Wallis and Mann-Whitney U test	p ≤ 0.05
Yang et al. (2013) A novel miR-193a-5p-YY1-APC regulatory axis in human endometrioid endometrial adenocarcinoma. Oncogene, 32(29):3432-42.	t-test	p < 0.05
Mozos et al. (2014) The FOXO1-miR27 tandem regulates myometrial invasion in endometrioid endometrial adenocarcinoma. Hum Pathol, 45(5):942-51.	Kruskall-Wallis and Mann-Whitney U test	p ≤ 0.05
Kong et al. (2014) Estrogen regulates the tumour suppressor MiRNA-30c and its target gene, MTA-1, in endometrial cancer. PLoS One, 9(3):e90810.	t-test and ANOVA	p ≤ 0.05
Schirmer et al. (2014) Role of miR-34a as a suppressor of L1CAM in endometrial carcinoma. Oncotarget, 5(2):462-72.	2-ΔΔCt method
Yan et al. (2014) MicroRNA miR-302 inhibits the tumorigenicity of endometrial cancer cells by suppression of Cyclin D1 and CDK1. Cancer Lett, 345(1):39-47.	t-test, Mann-Whitney U test, ANOVA and Student–Newman–Keuls test	p < 0.05
Tsukamoto et al. (2014) Identification of endometrioid endometrial carcinoma-associated microRNAs in tissue and plasma. Gynecol Oncol, 132(3):715-21.	t-test and χ2 test	p < 0.05
Dong et al. (2014) MicroRNA-106b modulates epithelial-mesenchymal transition by targeting TWIST1 in invasive endometrial cancer cell lines. Mol Carcinog, 53(5):349-59.	t-test	p < 0.05
