# Supplementary material for: miREC: a database of miRNAs involved in the development of endometrial cancer
Source: BMC Res Notes. 2015 Mar 28;8:104. doi: 10.1186/s13104-015-1052-9 (PMC4383082; doi:10.1186/s13104-015-1052-9)
Supplement: Additional file 2: — Annotation network: Network created in Cytoscape using miRNAs and genes downloaded from miREC version 2 and Gene Ontology annotation. [file 13104_2015_1052_MOESM2_ESM.zip]

Archive with 1 entries (1 files):
- 1893110791152124_add2.cys
